# Supplementary material for: Serum branched-chain amino acids are associated with leukocyte telomere length and frailty based on residents from Guangxi longevity county
Source: Sci Rep. 2020 Jun 24;10:10252. doi: 10.1038/s41598-020-67010-9 (PMC7314839; doi:10.1038/s41598-020-67010-9)
Supplement: Supplementary file 1 — Supplementary Information. [file 41598_2020_67010_MOESM1_ESM.xlsx]

## Sheet: title and authors
Serum branched-chain amino acids are associated with leukocyte telomere length and frailty based on residents from Guangxi longevity county
Ying Zhang1,2, Qi Zhou2, Ruiyue Yang2, Caiyou Hu3 , Zezhi Huang4, Chenguang Zheng5, Qinghua Liang3, Ranhui Gong4, Xiaoquan Zhu2, Huan Gong2, Huiping Yuan2, Chen Chen2, Xianghui Li1, Nan Zhang2, Ze Yang2, Liang Sun1, 2*
1 Peking University Fifth School of Clinical Medicine, Beijing, 100730, China 2 The MOH Key Laboratory of Geriatrics, Beijing Hospital, National Center of Gerontology, Beijing, 100730, China 3 Department of Neurology, JiangBin Hospital, Nanning, Guangxi, 530021, China 4 Office of Longevity Cultural, People's Government of Yongfu County, Guilin, Guangxi, 541899, China. 5 Department of Cardiothorac…

## Sheet: TableS1
Table S1. The mean frailty score in quartiles of serum BCAAs stratified by LTL in the oldest-old subjects.
	LTL	Q1	Q2	Q3	Q4	P
BCAAs	overall	0.56 ± 0.16	0.51 ± 0.15	0.48 ± 0.16	0.47 ± 0.17	<0.001
	short	0.55 ± 0.17	0.51 ± 0.15	0.49 ± 0.15	0.49 ± 0.16	0.09
	long	0.57±0.15	0.52±0.17	0.47 ± 0.16	0.45 ± 0.17	<0.001
Val	overall	0.55 ± 0.16	0.51 ± 0.15	0.50 ± 0.16	0.47 ± 0.17	<0.001
	short	0.54 ± 0.16	0.51 ± 0.16	0.51 ± 0.15	0.48 ± 0.16	0.248
	long	0.56±0.16	0.51 ± 0.15	0.48 ± 0.17	0.46 ± 0.18	0.001
Leu	overall	0.55 ± 0.16	0.52 ± 0.16	0.49 ± 0.16	0.47 ± 0.16	<0.001
	short	0.54 ± 0.17	0.51 ± 0.15	0.51 ± 0.16	0.48 ± 0.16	0.246
	long	0.57 ± 0.15	0.52 ± 0.18	0.47 ± 0.16	0.46 ± 0.16	0.001
Ile	overall	0.55 ± 0.16	0.54 ± 0.15	0.48 ± 0.16	0.47 ± 0.17	<0.001
	short	0.55 ± 0.17	0.53 ± 0.14	0.48 ± 0.16	0.49 ± 0.17	0.056
	long	0.55 ± 0.15	0.55 ± 0.16	0.47 ± 0.17	0.44 ± 0.17	<0.001
Abbreviations: BCAAs, branched-chain amino acids; Val, valine; Leu, leucine; Ile, isoleucine; LTL, leukocyte telomere length. Data are mean ± SD for frailty score.

## Sheet: Table S2
Table S2. The partial correlation coefficient between serum BCAAs and LTL.
	BCAAs		Val		Leu		Ile
	r#	P	r#	P	r#	P	r#	P
All subjects
Overall	0.066	0.038	0.033	0.302	0.108	0.001	0.024	0.448
Male	0.096	0.04	0.071	0.129	0.153	0.001	-0.017	0.708
Female	0.054	0.211	0.015	0.732	0.08	0.064	0.07	0.105
Middle-aged subjects
Overall	0.163	0.001	0.141	0.005	0.195	<0.001	0.082	0.104
Male	0.17	0.007	0.146	0.021	0.229	<0.001	0.013	0.835
Female	0.205	0.015	0.192	0.022	0.185	0.028	0.222	0.008
the Oldest-old subjects
Overall	-0.001	0.986	-0.042	0.308	0.048	0.239	-0.01	0.813
Male	0.004	0.955	-0.023	0.746	0.053	0.447	-0.044	0.526
Female	-0.002	0.971	-0.05	0.323	0.047	0.351	0.01	0.848
Abbreviations: BCAAs, branched-chain amino acids; Val, valine; Leu, leucine; Ile, isoleucine; LTL, leukocyte telomere length; BMI, body mass index.#: adjustment for age and BMI.

## Sheet: TableS3
Table S3. The association between serum BCAAs and frailty score under different models stratified by gender and LTL in the oldest-old subjects.
		LTL	Model 1				Model 2
			β*	95%CI	P		β*	95%CI	P
Male (n=198)	BCAAs	Overall	-0.045	-0.07, -0.02	<0.001		-0.034	-0.06, -0.01	0.009
		short	-0.007	-0.07, -0.02	0.446		-0.007	-0.04, -0.03	0.657
		long	-0.081	-0.07, -0.02	<0.001		-0.067	-0.11, -0.03	0.002
				,				,
	Val	Overall	-0.0492371	-0.07, -0.02	<0.001		-0.0389334	-0.06, -0.01	0.00270553
		short	-0.0153394	-0.05, 0.02	0.358326		-0.0106821	-0.04, -0.03	0.517144
		long	-0.0856285	-0.12, -0.05	<0.001		-0.0728955	-0.11, -0.03	<0.001
				,				,
	Leu	Overall	-0.034506	-0.06, -0.01	0.00946636		-0.0224851	-0.05, -0.01	0.0939231
		short	-0.00521981	-0.04, 0.03	0.759794		0.000334477	-0.03, 0.03	0.984234
		long	-0.0654682	-0.11, -0.03	0.00139748		-0.0487506	-0.09, -0.01	0.0258382
	Ile	Overall	-0.0424058	-0.07, -0.02	<0.001		-0.034	-0.06, -0.01	0.009
		short	-0.0177391	-0.05, 0.01	0.245608		-0.0127854	-0.04, 0.02	0.397091
		long	-0.069183	-0.10, -0.04	<0.001		-0.0573632	-0.09, -0.02	0.00209152
Female (n=381)	BCAAs	Overall	-0.033	-0.05, -0.02	<0.001		-0.025	-0.04, -0.01	0.007
		short	-0.025	-0.05, -0.02	0.075		-0.021	-0.05, -0.01	0.136
		long	-0.04	-0.05, -0.02	0.001		-0.029	-0.05, -0.01	0.022
	Val	Overall	-0.0219775	-0.04, -0.01	<0.001		-0.0162711	-0.03, 0.01	0.0638168
		short	-0.0109619	-0.04, 0.02	0.411921		-0.00905511	-0.04, 0.02	0.487454
		long	-0.0317883	-0.06, -0.01	0.00956302		-0.0233705	-0.05, 0.00	0.0531307
				,				,
	Leu	Overall	-0.043235	-0.06, -0.03	<0.001		-0.0327813	-0.05, -0.01	0.000628316
		short	-0.0403412	-0.07, -0.01	0.00761519		-0.0329029	-0.06, -0.01	0.0283931
		long	-0.045328	-0.07, -0.02	<0.001		-0.0336031	-0.06, -0.01	0.007666
				,				,
	Ile	Overall	-0.0248316	-0.04, -0.01	0.00585869		-0.025	-0.04, -0.01	0.007
		short	-0.0187814	-0.05, 0.01	0.174267		-0.0150321	-0.04, 0.01	0.267179
		long	-0.0296222	-0.05, -0.01	0.0131715		-0.0199307	-0.04, 0.01	0.0897921
Abbreviations: BCAAs, branched-chain amino acids; Val, valine; Leu, leucine; Ile, isoleucine; LTL, leukocyte telomere length; 95%CI: 95% confidence interval; BMI, body mass index. *: β refers to the average change of frailty score by one standard deviation increasement in amino acids concentration. Model 1: crude. Model 2: adjusted for age and BMI.

## Sheet: Table S4
Table S4. Characteristics of frailty score based on 24 aging-related items in the oldest-old.
	Quartiles of frailty score
	Q1	Q2	Q3	Q4
Appearance
Dense wrinkles, yes, n (%)	50 (8.6)	98 (16.9)	134 (23.1)	126 (21.7)
Deep wrinkles, yes, n (%)	63 (10.8)	85 (14.6)	124 (21.3)	120 (20.7)
Dense senile plaques, yes, n (%)	27 (4.6)	65 (11.2)	96 (16.5)	102 (17.6)
Dark senile plaques, yes, n (%)	24 (4.1)	47 (8.1)	68 (11.7)	78 (13.4)
Grey hair, yes, n (%)	97 (16.7)	113 (19.4)	137 (23.6)	126 (21.7)
Thinning hair, yes, n (%)	31 (5.3)	43 (7.4)	54 (9.3)	68 (11.7)
Dull skin, yes, n (%)	25 (4.3)	55 (9.5)	84 (14.5)	82 (14.1)
Rough skin, yes, n (%)	33 (5.7)	53 (9.1)	90 (15.5)	95 (16.4)
Inelastic skin, yes, n (%)	32 (5.5)	60 (10.3)	103 (17.7)	108 (18.6)
Humpback, yes, n (%)	16 (2.8)	47 (8.1)	64 (11.0)	100 (17.2)
Tooth loss > 10, yes, n (%)	121 (20.8)	139 (23.9)	160 (27.5)	133 (22.9)
Physical activity
Crutch, yes, n (%)	16 (2.8)	39 (6.7)	83 (14.3)	121 (20.8)
Stagger, yes, n (%)	16 (2.8)	37 (6.4)	87 (15.0)	114 (19.6)
Poor coordination, yes, n (%)	36 (6.2)	62 (10.7)	72 (12.4)	92 (15.8)
Physical function
Poor hearing, yes, n (%)	22 (3.8)	51 (8.8)	75 (12.9)	99 (17.0)
Poor eyesight, yes, n (%)	17 (2.9)	25 (4.3)	74 (12.7)	96 (16.5)
Low voice, yes, n (%)	9 (1.5)	23 (4.0)	42 (7.2)	56 (9.6)
Somatosensory disorder, yes, n (%)	36 (6.2)	63 (10.8)	94 (16.2)	84 (14.5)
Patellar tendon reflex disorder, yes, n (%)	9 (1.5)	36 (6.2)	46 (7.9)	28 (4.8)
Cognitive function
Poor memory, yes, n (%)	14 (2.4)	38 (6.5)	53 (9.1)	97 (16.7)
Poor reading, yes, n (%)	99 (17)	129 (22.2)	151 (26.0)	132 (22.7)
Little communication within the family, yes, n (%)	8 (1.4)	9 (1.5)	25 (4.3)	21 (3.6)
Little communication within the community, yes, n (%)	5 (0.9)	20 (3.4)	47 (8.1)	91 (15.7)
Disease
Hypertension, yes (%)	118 (20.3)	121 (20.8)	144 (24.8)	117 (20.1)
